# Supplementary material for: A Quantitative Examination and Comparison of the Ability of Australian Gentamicin Dosing Guidelines to Achieve Target Therapeutic Concentrations in Neonates
Source: Antibiotics (Basel). 2025 Jan 8;14(1):48. doi: 10.3390/antibiotics14010048 (PMC11759765; doi:10.3390/antibiotics14010048)
Supplement: Supplementary file 1 [file antibiotics-14-00048-s001.zip]

Archive with 1 entries (1 files):
- antibiotics-3381190-supplementary.pdf
